# Supplementary material for: Paw-spective shift: how our mood alters the way we read dog emotions
Source: PeerJ. 2025 Dec 5;13:e20411. doi: 10.7717/peerj.20411 (PMC12684405; doi:10.7717/peerj.20411)
Supplement: Supplemental Information 1 [file peerj-13-20411-s001.xls]

## Sheet: Sheet1
AvgValenceNegPrime	SurveyNumber_NegPrime	AvgArousalNegPrime			AvgValenceNeutralPrime	SurveyNumber_NeutralPrime	AvgArousalNeutralPrime			AvgValencePositivePrime	SurveyNumber_PositivePrime	AvgArousalPositivePrime
6	2	3.55556			7.88889	2	5.77778			5.88889	2	4.33333
7	2	4			6.11111	2	4.55556			3.66667	2	4.11111
7.33333	2	2.77778			5	2	2.55556			5.88889	2	4.66667
5.44444	2	3.55556			6.44444	2	4.22222			5.55556	2	5.33333
6.44444	2	3.88889			8.33333	2	2.77778			4.44444	2	4.44444
6	2	4.66667			6.22222	2	6.44444			5.77778	2	4.44444
8.44444	2	2.22222			6.33333	2	4.11111			6.55556	2	4.66667
7.88889	2	2.55556			6.55556	2	3.33333			6.33333	2	4
6.33333	2	2.55556			7.88889	2	3.66667			8.33333	2	2.44444
6.44444	2	4			6.66667	2	4.44444			6	2	3.88889
6.44444	2	4.11111			6.11111	2	3.88889			6.33333	2	4.55556
7.66667	2	2.33333			6.22222	2	4.22222			6.11111	2	5.44444
7.77778	2	4			5.11111	2	5.44444			7.33333	2	3.11111
6.22222	2	4.55556			6.77778	2	3.66667			5.22222	2	3.33333
9	2	2.33333			6	2	5.33333			5.33333	2	4
5.88889	2	4.22222			4.77778	2	5			5.88889	2	4.55556
7.66667	2	3.55556			8	2	2.33333			4.66667	2	4.66667
7.11111	2	3.88889			7.44444	2	3.22222			6.55556	2	4.88889
8.77778	2	3.77778			6.66667	2	3			5.55556	2	4.77778
6.55556	2	3.44444			7.66667	2	3.11111			6.33333	2	3.22222
6.77778	2	2.88889			6.66667	2	3.88889			5.66667	2	4.88889
5	2	5			6	2	3.22222			5.11111	2	5.11111
7.88889	2	3.22222			5.88889	2	5			6.77778	2	4.66667
4.66667	2	5.11111			6.11111	2	5			5.33333	2	4.22222
4.77778	2	5.88889			6.33333	2	3.55556			5.55556	2	4.44444
5.55556	2	4.88889			6.22222	2	3.55556			4.88889	2	3.55556
6.77778	2	3.44444			5.88889	2	4.11111			6	2	2.55556
5.88889	2	4.55556			5.33333	2	5.11111			5	2	5
6.33333	2	4.88889			5.66667	2	6			6.77778	2	4.33333
6.44444	2	3.55556			7	2	3.66667			5.33333	2	4
4.22222	2	5.55556			7.55556	2	4.11111			5.33333	2	3.44444
7.77778	2	3.77778			6.66667	2	7.22222			5.66667	2	3.33333
7.44444	2	3.55556			6.55556	2	4.77778			5.11111	2	5
6	2	4.77778			5.33333	2	2.55556			5.77778	2	3.66667
5.22222	2	4.88889			4.66667	2	4.11111			8	2	4.66667
6	2	4.77778			4.55556	2	6.88889			5.77778	2	4.66667
5.22222	2	4.33333			6.33333	2	3.66667			5.22222	2	3
6.22222	2	3.66667			5.66667	2	4.88889			7.22222	2	4.88889
5.33333	2	3.55556			7.44444	2	4.22222			5.44444	2	4
6.44444	2	4.55556			4.88889	2	4.66667			5.22222	2	5.33333
5.66667	2	4.44444			6.55556	2	3.88889			5.33333	2	3.22222
6.55556	2	4			6.88889	2	3.22222			8.33333	2	2.11111
5.88889	2	5			7.55556	2	3			7.33333	2	2.22222
6.33333	2	5.33333			5.33333	2	4			5.66667	2	5
7.66667	2	5.55556			7.22222	2	3.22222			5.22222	2	3.77778
6.77778	2	4			6.66667	2	4.66667			5.77778	2	5.88889
5.88889	2	5.22222			6.11111	2	4.66667			6.55556	2	3
7.66667	2	2.88889			6.44444	2	3.55556			5.44444	2	4.33333
6.22222	2	4.22222			7	2	3.11111			8.88889	2	3.77778
4.88889	2	5.11111			6.88889	2	4.66667			8.66667	2	3.44444
7.33333	2	3.77778			6.22222	2	2.11111			5.88889	2	3.44444
6.88889	2	4.88889			6.55556	2	2.77778			8.55556	2	5.44444
5.55556	2	3.44444			6.33333	2	2.77778			6.22222	2	2.88889
7.11111	2	4.11111			6.11111	2	3.22222			5.55556	2	3.11111
5.11111	2	4			7.22222	2	3.11111			5.88889	2	4.77778
7.66667	2	3			7.11111	2	3.11111			6.22222	2	4.33333
6.66667	2	5			6.44444	2	3.77778			5	2	5.33333
6.33333	2	3.55556			6.44444	2	3			6.22222	2	3.77778
6.11111	2	3.77778			5.22222	2	3.22222			4.66667	2	4.77778
4.55556	2	2.77778			7.22222	2	3			6.22222	2	3.55556
7.77778	2	3.33333			5	2	4.44444			5.55556	2	5.22222
6.55556	2	5.55556			6.55556	2	3.88889			6.11111	2	3.66667
5.44444	2	4.11111			5.88889	2	3.77778			7.11111	2	3.22222
7.44444	2	2.88889			5.44444	2	3.33333			7	2	6.22222
6.66667	2	3.66667			6.44444	2	4.66667			4.22222	2	4
5.33333	2	4.11111			8.11111	2	3.22222			6	2	2.77778
6.11111	2	3.33333			7.66667	2	3.66667			6.44444	2	4
7.33333	2	3.55556			7	2	2.22222			5.33333	2	5.55556
5.44444	2	5.22222			5.66667	2	4			5.22222	2	3.88889
7.44444	2	3.88889			6.11111	2	6.11111			5.55556	2	4.55556
5.44444	2	3.55556			7.88889	2	4.55556			7.66667	2	3.55556
7.66667	2	3.77778			6.77778	2	3.33333			6.11111	2	3.66667
6.44444	2	4.55556			7.88889	2	3.77778			5.77778	2	4.44444
8.22222	2	3			7.77778	2	5.11111			4.88889	2	3.44444
7.11111	2	3.33333			7.88889	2	4.44444			5.44444	2	3.22222
5.55556	2	4.22222			6.11111	2	7.22222			6.55556	2	5.33333
6.44444	2	4.33333			5	2	3.66667			4.55556	2	4.88889
5.66667	2	3.77778			5.55556	2	5.33333			7.22222	2	4.77778
6.77778	2	3.77778			5.66667	2	3.22222			7.44444	2	4.11111
7.11111	2	3.77778			5.55556	2	4.88889			7.88889	2	2.33333
7.88889	2	7.66667			6.33333	2	5.44444			5.77778	2	4.33333
4.77778	2	4.77778			5	2	4.55556			7.33333	2	4.44444
6.66667	2	3.77778			8.33333	2	2.66667			5.55556	2	4.11111
4.88889	2	4.77778			5	2	3.44444			6.66667	2	3.22222
6.55556	2	3.44444			7	2	6.44444			4.88889	2	4.33333
6.22222	2	5.44444			6	2	4			5.77778	2	4.11111
7.44444	2	2.88889			5.44444	2	5			6.66667	2	3
7	2	3.22222			6	2	3.88889			7.22222	2	3.55556
5	2	4.66667			8	2	3.11111			5	2	5.44444
6.55556	2	3.66667			5.33333	2	3.55556			6.66667	2	5.44444
6.11111	2	5.66667			5.88889	2	3.44444			6.11111	2	6.11111
4.55556	2	4.55556			7.33333	2	3.11111			6.33333	2	2.66667
6.44444	2	5.22222			5	2	5.11111			5.88889	2	3.55556
8.11111	2	3			6.88889	2	3.77778			7.33333	2	4.11111
6.77778	2	3.55556			6	2	3.44444			7.33333	2	3.22222
7.77778	2	3.88889			6.44444	2	3.33333			5.22222	2	4.77778
7.77778	2	6.11111			7.66667	2	3.11111			8.11111	2	3.33333
6.33333	2	3			5.88889	2	4.66667			6.88889	1	5
7.88889	2	4.22222			4	2	5.44444			4.44444	1	6
6	2	4.11111			7.11111	1	4.44444			5.66667	1	5
6.55556	1	4.33333			6.77778	1	4.33333			5.55556	1	3.55556
6.77778	1	3.22222			6.77778	1	4.11111			4.77778	1	4
6.44444	1	4.22222			5	1	5			5.11111	1	3.11111
7	1	4.77778			7	1	4			5.77778	1	5
8.22222	1	3			5	1	3.44444			6.22222	1	5.44444
5.44444	1	4.11111			6	1	5.11111			7.66667	1	3.44444
5.33333	1	3.88889			6.33333	1	4.33333			6.77778	1	3.88889
4.88889	1	4.88889			6.66667	1	3.33333			8.44444	1	3.77778
4.33333	1	4.44444			7.66667	1	3.44444			6.22222	1	4.33333
5.55556	1	5.66667			6.44444	1	5			5.88889	1	3.33333
9.22222	1	1.44444			5	1	3.33333			6.55556	1	3.88889
7.88889	1	3.22222			7.44444	1	3.11111			7.22222	1	4
9	1	2.44444			8.33333	1	3.33333			4.22222	1	5.11111
6.44444	1	3.22222			7.33333	1	3.88889			8.22222	1	9.33333
6.11111	1	5.22222			5.22222	1	3.44444			7.11111	1	3.11111
7.11111	1	3.77778			4.88889	1	4.55556			7.44444	1	3.66667
6.22222	1	4.66667			5.55556	1	4.77778			5.88889	1	3.77778
6.22222	1	3.88889			6.77778	1	4.33333			6.22222	1	4.11111
4.44444	1	3.66667			7.66667	1	3.33333			7	1	4
6	1	4.22222			5.66667	1	4.22222			6.88889	1	2.55556
6.22222	1	6.11111			6.11111	1	4.44444			5.77778	1	4.55556
7.22222	1	4			6.44444	1	3.88889			6.44444	1	5.11111
7.55556	1	3			5	1	5			6.11111	1	3.22222
8.11111	1	3.33333			8.44444	1	4.55556			5.77778	1	5
5	1	3.77778			7.44444	1	3.66667			6	1	4.33333
4.88889	1	4.88889			4.88889	1	4			5.66667	1	4.22222
5.55556	1	3			5.88889	1	4.22222			5	1	3.55556
6	1	4			7.33333	1	5.33333			6.77778	1	4.88889
6.66667	1	2.11111			6.77778	1	4.44444			6.88889	1	5.22222
5.22222	1	5			8.44444	1	2.44444			8.11111	1	2.33333
5.11111	1	3.44444			6.88889	1	3.88889			5.11111	1	2.77778
6.66667	1	4.22222			5.88889	1	3.55556			5.55556	1	4.55556
5	1	3.88889			4	1	3.77778			5.55556	1	3
7.11111	1	4			8	1	3.11111			6.11111	1	3.44444
7.22222	1	3.55556			6.33333	1	2.88889			5.11111	1	2.33333
5.88889	1	4.88889			6	1	4.55556			7.33333	1	3.22222
7.11111	1	3.77778			5	1	5.88889			5.77778	1	5.66667
5.77778	1	4.66667			5.44444	1	3.55556			7	1	3.66667
5.55556	1	4			5.88889	1	3.88889			6.55556	1	3.44444
5.77778	1	5.77778			5.33333	1	4.66667			5.66667	1	2.77778
7.66667	1	3.44444			6.66667	1	3.55556			7.33333	1	5.33333
5	1	5			4.88889	1	4.11111			7.33333	1	5.88889
4.44444	1	5.33333			5.77778	1	3.33333			9	1	3.33333
7.11111	1	2.88889			5.88889	1	3.55556			5.88889	1	5.44444
6.66667	1	4.55556			7.55556	1	2.88889			6.44444	1	3.77778
6.33333	1	4.66667			5.88889	1	3.66667			7.11111	1	5.22222
6.77778	1	4.11111			6.88889	1	3.66667			7.11111	1	3.22222
7.55556	1	4.11111			5.55556	1	3.66667			4.55556	1	3.44444
6	1	4			5.66667	1	5.22222			4.66667	1	6.22222
9.33333	1	3.22222			6.66667	1	4.22222			7.66667	1	3
8.22222	1	3.66667			5.11111	1	5			7.11111	1	5.22222
5.88889	1	4.55556			6	1	4.66667			7.44444	1	3.88889
7.33333	1	3.66667			8.22222	1	4			5.77778	1	4.66667
6.66667	1	4			5.55556	1	4.11111			8.11111	1	3.11111
6.11111	1	3.66667			6.77778	1	4.11111			5.55556	1	4.66667
6.88889	1	3.22222			5.88889	1	1.66667			6.77778	1	3
8	1	3.88889			7.11111	1	4.88889			7.11111	1	3.55556
7.66667	1	3.55556			6.22222	1	6.77778			4.66667	1	4.88889
5.77778	1	4.66667			5.77778	1	3.66667			6.55556	1	4.22222
6.11111	1	4.66667			7	1	4.88889			6.88889	1	4.66667
6.33333	1	3.66667			5	1	4.11111			7	1	2.77778
5.77778	1	5.22222			5.44444	1	5.44444			6.77778	1	3.22222
5.88889	1	4.22222			5.77778	1	3.88889			7.77778	1	3.66667
5.88889	1	4.33333			6.77778	1	4.11111			7	1	4.55556
7.88889	1	3.55556			5.55556	1	5.44444			7	1	3.55556
7.77778	1	3.22222			7.44444	1	3.44444			5.22222	1	4.22222
6.77778	1	3.66667			6.33333	1	3.77778			8.22222	1	3.77778
7	1	2.77778			8.11111	1	2.66667			4.77778	1	5.55556
5.66667	1	5.44444			5.66667	1	3.33333			7.33333	1	3.88889
6.33333	1	3.88889			6.55556	1	4.33333			6.22222	1	4.11111
6.33333	1	4.11111			6.66667	1	3.77778			8	1	4
6.11111	1	4.66667			6.66667	1	3.33333			5.11111	1	4.33333
7.66667	1	3.88889			5.33333	1	4			8.44444	1	2.22222
5.55556	1	4			6.11111	1	4.55556			5.77778	1	5
6.66667	1	5			7.11111	1	4.55556			3.11111	1	5
7	1	4.66667			4.77778	1	4.22222			5.11111	1	4.33333
6.11111	1	3.11111			8	1	4			5.88889	1	3.88889
6.77778	1	3			5	1	4.44444			5.55556	1	3.77778
6.33333	1	4.66667			7.11111	1	4.22222			5.33333	1	4.55556
6.33333	1	4.33333			7.66667	1	3.44444			6.22222	1	4.11111
7.44444	1	3.33333			6.22222	1	4.22222			5.55556	1	5.44444
5.77778	1	3.66667			5.55556	1	3.44444			8.55556	1	2.55556
7	1	4.22222			5.66667	1	4.77778			6.33333	1	3.44444
4.77778	1	4.22222			6.44444	1	4.33333			6	1	4.77778
8.66667	1	3.44444			8	1	3.77778			6.22222	1	3.88889
6.77778	1	3.55556			6.55556	1	4			6.11111	1	4
7.22222	1	5.33333			6.88889	1	5.66667			5.33333	1	3.88889
4.33333	1	4.55556			7.55556	1	4.33333			5.33333	1	3.44444
6.33333	1	3.77778			6.22222	1	5.55556			6.55556	1	5.88889
7	1	5.55556			4.66667	1	4			6.33333	1	4.77778
8.55556	1	2.44444			7.33333	1	4.66667			6.55556	1	4.44444
5.55556	1	4.33333			7.22222	1	2			6.88889	1	5.11111
6.55556	1	4			6.77778	1	4.55556			6.77778	1	3
6	1	3.55556			6.44444	1	4.66667			5.88889	1	4.11111
6.44444	1	3.44444			7.88889	1	4.22222			6.22222	1	5.22222
7.77778	1	4			5.88889	1	4
